# Supplementary material for: Molecular mapping of the Cf-10 gene by combining SNP/InDel-index and linkage analysis in tomato (Solanum lycopersicum)
Source: BMC Plant Biol. 2019 Jan 8;19:15. doi: 10.1186/s12870-018-1616-7 (PMC6325758; doi:10.1186/s12870-018-1616-7)
Supplement: Supplementary file 1 — Table S5. The KASP genotyping results. (XLSX 16 kb) [file 12870_2018_1616_MOESM1_ESM.xlsx]

## Sheet: Sheet1
Table S5. The KASP genotyping results
Material	Phenotype	SNP1	SNP2	SNP3	SNP4	SNP5
Cf10-1	R	C:C	G:G	T:T	T:T	A:A
Cf10-2	R	C:C	G:G	T:T	T:T	A:A
F1-1	R	C:T	G:C	T:C	T:G	G:A
F1-2	R	C:T	G:C	T:C	T:G	G:A
MM-1	S	T:T	C:C	C:C	G:G	?
MM-2	S	T:T	C:C	C:C	G:G	G:G
1	R	C:T	G:G	T:T	?	G:A
2	R	C:C	G:G	T:T	T:T	A:A
3	R	C:C	G:G	T:T	T:T	A:A
6	R	C:C	G:G	T:T	T:T	A:A
8	S	T:T	C:C	C:C	G:G	G:A
16	R	C:T	G:C	T:C	T:G	G:A
17	R	C:C	G:G	T:T	T:T	A:A
20	R	C:T	G:C	C:C	G:G	G:A
21	R	C:C	G:G	T:T	T:T	A:A
24	R	T:T	G:C	T:C	T:G	G:G
25	S	C:C	G:G	T:C	T:G	A:A
27	R	C:C	G:G	T:C	T:G	A:A
29	R	C:C	G:G	T:T	T:T	A:A
37	R	C:T	G:C	T:C	T:G	G:A
40	R	C:C	G:G	?	T:G	?
41	S	C:T	G:G	T:T	T:T	G:A
43	R	C:C	G:G	T:T	T:T	A:A
56	R	C:C	G:G	T:T	T:T	A:A
57	R	C:T	G:C	T:C	T:G	G:A
59	R	C:C	G:G	T:T	?	A:A
62	S	C:T	C:C	C:C	G:G	G:A
67	S	?	?	?	?	?
68	R	C:C	G:G	T:T	T:T	A:A
69	R	C:C	G:G	T:T	T:T	A:A
72	S	T:T	G:C	T:C	T:G	?
73	R	C:T	G:C	T:C	T:G	G:A
78	R	C:C	G:G	T:T	T:T	A:A
82	S	C:T	G:C	T:C	T:G	G:A
90	R	?	G:C	T:C	T:G	G:G
91	S	T:T	C:C	C:C	G:G	G:G
92	R	C:T	G:C	?	?	G:A
93	R	C:C	G:G	T:T	T:T	A:A
96	R	C:C	G:C	T:C	T:G	A:A
97	S	T:T	C:C	C:C	G:G	G:A
99	S	T:T	C:C	C:C	G:G	G:G
100	S	T:T	C:C	C:C	G:G	G:A
101	R	C:C	G:C	T:C	T:G	A:A
104	S	C:T	C:C	C:C	G:G	G:A
105	R	C:T	C:C	C:C	G:G	G:A
106	R	?	?	T:T	?	?
107	R	?	?	T:C	G:G	?
112	S	C:C	G:G	T:T	T:T	A:A
113	R	C:T	G:C	T:C	T:G	G:A
114	S	T:T	C:C	C:C	G:G	G:G
116	R	?	?	T:C	?	?
117	S	T:T	G:C	T:C	T:G	G:G
118	R	C:T	C:C	C:C	G:G	G:A
120	R	T:T	G:C	T:C	T:G	G:G
121	S	T:T	C:C	C:C	G:G	G:G
123	R	C:T	G:C	T:C	T:G	G:A
125	R	C:C	G:G	?	?	?
126	R	C:C	G:G	T:T	T:T	A:A
201	R	C:T	G:C	T:C	T:G	G:A
202	R	C:T	G:C	T:C	T:G	G:A
203	R	T:T	G:C	T:C	T:G	G:G
206	R	?	?	?	?	?
210	R	C:T	G:G	T:T	T:T	G:A
211	R	?	?	?	G:G	?
212	R	C:T	G:C	T:C	T:G	?
216	R	C:C	G:C	T:C	T:G	A:A
218	R	C:T	G:C	T:C	T:G	G:A
219	S	C:T	C:C	C:C	G:G	G:A
221	R	C:T	G:C	T:C	T:G	G:A
222	R	C:T	G:C	T:C	T:G	G:A
224	R	C:T	G:C	T:C	T:G	G:A
228	R	T:T	C:C	C:C	G:G	G:A
233	R	C:C	G:G	?	T:T	?
235	R	C:C	G:G	T:T	T:T	A:A
238	R	C:C	G:G	T:T	T:T	A:A
239	R	C:C	G:G	T:T	T:T	A:A
243	R	C:C	G:G	T:T	T:T	A:A
245	R	C:T	G:C	T:C	T:G	G:A
247	R	C:T	G:C	T:C	T:G	G:A
249	R	C:T	G:C	T:T	T:T	G:A
253	R	?	G:G	?	?	?
254	S	T:T	C:C	T:C	T:G	G:A
255	S	?	?	?	?	?
257	R	C:T	?	T:C	T:G	G:G
259	R	C:T	G:C	T:C	T:G	G:A
264	R	C:C	G:G	T:T	T:T	A:A
265	S	T:T	C:C	T:C	T:G	G:A
268	S	T:T	C:C	C:C	G:G	G:A
269	S	T:T	C:C	C:C	G:G	G:A
270	R	C:C	G:G	T:T	T:T	A:A
274	S	T:T	C:C	C:C	G:G	G:A
275	S	T:T	C:C	T:C	T:G	G:A
276	S	T:T	C:C	C:C	G:G	G:A
288	R	C:T	G:C	T:C	T:G	G:A
290	S	T:T	C:C	C:C	G:G	G:A
294	S	T:T	C:C	C:C	G:G	G:A
299	R	C:T	G:C	T:C	T:G	G:A
300	S	T:T	C:C	C:C	G:G	G:A
305	S	T:T	C:C	C:C	G:G	G:A
307	R	C:C	G:G	T:T	T:T	A:A
308	R	C:C	G:C	T:C	T:G	A:A
309	R	C:T	G:C	T:C	T:G	G:A
311	R	C:T	G:C	T:C	T:G	G:A
316	S	T:T	C:C	C:C	G:G	G:G
321	R	C:C	G:G	T:T	T:T	A:A
323	R	T:T	C:C	?	G:G	?
324	R	?	G:C	T:C	T:G	G:G
326	R	C:C	G:C	T:C	T:G	A:A
328	S	T:T	C:C	C:C	G:G	G:A
330	R	T:T	C:C	C:C	G:G	G:A
331	R	C:T	G:C	T:C	T:G	G:A
333	R	C:T	G:C	T:C	T:G	G:A
336	R	C:T	G:C	T:C	T:G	G:A
341	R	C:T	G:C	T:C	T:G	G:A
342	R	C:T	G:C	T:C	T:G	G:A
343	R	?	C:C	C:C	?	G:G
344	R	?	G:C	T:C	T:G	G:A
352	R	C:T	G:C	T:C	T:G	?
364	R	C:T	G:C	T:C	T:G	G:A
367	R	?	?	?	T:G	?
371	R	?	?	?	?	?
372	R	C:T	G:C	T:C	T:G	G:A
501	R	?	?	?	?	?
502	R	T:T	C:C	C:C	G:G	G:G
504	R	T:T	C:C	C:C	G:G	G:G
505	R	C:T	G:C	T:C	T:G	G:A
506	R	C:T	G:C	T:C	T:G	G:A
509	R	T:T	G:C	T:C	T:G	G:G
510	R	?	?	C:C	G:G	?
511	R	?	?	T:T	T:T	?
512	R	T:T	G:C	T:C	T:G	G:G
514	R	T:T	C:C	C:C	G:G	G:G
515	R	C:T	G:C	T:C	T:G	G:A
516	R	C:T	G:C	T:C	T:G	G:A
517	R	C:T	G:C	T:C	T:G	G:A
518	R	C:T	G:C	T:C	T:G	G:A
519	R	C:T	G:C	T:C	T:G	G:A
521	R	C:C	G:G	T:T	T:T	A:A
523	R	C:T	G:C	T:C	?	G:A
527	R	C:C	G:G	T:T	T:T	A:A
528	R	C:C	G:G	T:T	T:T	A:A
530	R	C:T	G:C	T:C	T:G	G:A
532	R	?	?	?	?	?
534	R	?	?	T:T	T:T	?
536	R	C:T	C:C	C:C	G:G	G:A
538	R	C:C	G:G	T:C	T:G	A:A
540	R	C:T	G:C	T:C	T:G	A:A
