# Supplementary material for: Molecular mapping of the Cf-10 gene by combining SNP/InDel-index and linkage analysis in tomato (Solanum lycopersicum)
Source: BMC Plant Biol. 2019 Jan 8;19:15. doi: 10.1186/s12870-018-1616-7 (PMC6325758; doi:10.1186/s12870-018-1616-7)
Supplement: Supplementary file 3 — Table S6. The sub-cellular location prediction of Cf-10. (XLSX 14 kb) [file 12870_2018_1616_MOESM3_ESM.xlsx]

## Sheet: Sheet1
Table S6. The sub-cellular location prediction of Cf-10
protein ID	Location	Algorithm and Weights				Integral scores
		LocDB	PotLocDB	Neural Nets	Pentamers
Solyc01g007130.3.1	Nuclear	0	0	0	0	0
	Plasma membrane	10	0	0.91	1.1	9.52
	Extracellular	0	0	0.91	0.74	0
	Cytoplasmic	0	0	0	0.51	0
	Mitochondrial	0	0	0	2.03	0.16
	Endoplasm.retic.	0	0	0	1.27	0
	Peroxisomal	0	0	0.91	0	0.06
	Golgi	0	0	0.27	0.25	0
	Chloroplast	0	0	0	0.06	0.22
	Vacuolar	0	0	0	0	0.04
