# Supplementary material for: Molecular mapping of the Cf-10 gene by combining SNP/InDel-index and linkage analysis in tomato (Solanum lycopersicum)
Source: BMC Plant Biol. 2019 Jan 8;19:15. doi: 10.1186/s12870-018-1616-7 (PMC6325758; doi:10.1186/s12870-018-1616-7)
Supplement: Supplementary file 5 — Table S1. The primer information of KASP markers. (XLSX 11 kb) [file 12870_2018_1616_MOESM5_ESM.xlsx]

## Sheet: Sheet1
Table S1. The primer information of KASP markers
1224466_A1	GAAGGTGACCAAGTTCATGCTATGTCCTCTCCAAATGAACAGCTTG	SNP1
1224466_A2	GAAGGTCGGAGTCAACGGATTTAATGTCCTCTCCAAATGAACAGCTTA
1224466_C	GATGACAATGATGCAATCTCACATCCAA
2014004_A1	GAAGGTGACCAAGTTCATGCTAAACTTAATCATAGGATATCTCATCTTACC	SNP2
2014004_A2	GAAGGTCGGAGTCAACGGATTAAACTTAATCATAGGATATCTCATCTTACG
2014004_C	ATCCGTCCGTCCTTTAGGAATCGTT
2767014_A1	GAAGGTGACCAAGTTCATGCTCAAAGTTGTTTCCATCAAGATGTAATTTGT	SNP3
2767014_A2	GAAGGTCGGAGTCAACGGATTAAAGTTGTTTCCATCAAGATGTAATTTGC
2767014_C	CGGAAGACATTGGATCCTTATCCTCTT
2771725_A1	GAAGGTGACCAAGTTCATGCTTGGATGAGCAGGACTTGCTTCTTT	SNP4
2771725_A2	GAAGGTCGGAGTCAACGGATTGGATGAGCAGGACTTGCTTCTTG
2771725_C	CAATAATGGTTACGTCAGGGCAGGAA
575938_A1	GAAGGTGACCAAGTTCATGCTGGGGCCTTGTAGTACTTGTTTGAAT	SNP5
575938_A2	GAAGGTCGGAGTCAACGGATTGGGCCTTGTAGTACTTGTTTGAAC
575938_C	CCTTCTCATCCAAAGAAGTACTACTACAA
