# Supplementary material for: Molecular mapping of the Cf-10 gene by combining SNP/InDel-index and linkage analysis in tomato (Solanum lycopersicum)
Source: BMC Plant Biol. 2019 Jan 8;19:15. doi: 10.1186/s12870-018-1616-7 (PMC6325758; doi:10.1186/s12870-018-1616-7)
Supplement: Supplementary file 6 — Table S2. The KASP reaction system. (XLSX 10 kb) [file 12870_2018_1616_MOESM6_ESM.xlsx]

## Sheet: Sheet1
Table S2. The KASP reaction system
Master Mix（V4.0, LGC Genomics）	2.5 ml
DNA	2.0 ml
RNase-Free Water	0.43 ml
Mix Primer	0.07 ml
Total volume	5 .0 ml
