# Supplementary material for: Molecular mapping of the Cf-10 gene by combining SNP/InDel-index and linkage analysis in tomato (Solanum lycopersicum)
Source: BMC Plant Biol. 2019 Jan 8;19:15. doi: 10.1186/s12870-018-1616-7 (PMC6325758; doi:10.1186/s12870-018-1616-7)
Supplement: Supplementary file 7 — Table S3. The primer information of EFα1 and candidate gene. (XLSX 10 kb) [file 12870_2018_1616_MOESM7_ESM.xlsx]

## Sheet: Sheet1
Table S3. The primer information of EFα1 and candidate gene
EF-α1	F	CCACCAATCTTGTACACATCC
	R	AGACCACCAAGTACTACTGCAC
Solyc01g007130.3	F	TTGCATACCCAATGTGCTGTT
	R	GCGTTCCAGAACCACGAAAC
