# Supplementary material for: Molecular mapping of the Cf-10 gene by combining SNP/InDel-index and linkage analysis in tomato (Solanum lycopersicum)
Source: BMC Plant Biol. 2019 Jan 8;19:15. doi: 10.1186/s12870-018-1616-7 (PMC6325758; doi:10.1186/s12870-018-1616-7)
Supplement: Supplementary file 8 — Table S4. The qRT-PCR reaction system. (XLSX 10 kb) [file 12870_2018_1616_MOESM8_ESM.xlsx]

## Sheet: Sheet1
Table S4. The qRT-PCR reaction system
AceQ® qPCR SYBR® Green Master Mix	10.0 ml
Primer 1 (10 mM)	0.4 ml
Primer 2 (10 mM)	0.4 ml
cDNA	2.0 ml
RNase-Free Water	7.2 ml
Total volume	20.0 ml
